# Supplementary material for: Coarse-Grained Molecular Dynamics Simulations of Lipid Nanodroplets and Endosomal Membranes: Focusing on the Fusion Mechanisms
Source: Int J Mol Sci. 2025 Dec 11;26(24):11960. doi: 10.3390/ijms262411960 (PMC12732718; doi:10.3390/ijms262411960)
Supplement: Supplementary file 1 [file ijms-26-11960-s001.zip]

Archive with 1 entries (1 files):
- ijms-3960198-supplementary.pdf
